# Supplementary material for: CD44-Targeted Lipid Polymer Hybrid Nanoparticles Enhance Anti-Breast Cancer Effect of Cordyceps militaris Extracts
Source: Pharmaceutics. 2023 Jun 20;15(6):1771. doi: 10.3390/pharmaceutics15061771 (PMC10302493; doi:10.3390/pharmaceutics15061771)
Supplement: Supplementary file 1 [file pharmaceutics-15-01771-s001.zip]

Archive with 1 entries (1 files):
- pharmaceutics-2438673-supplementary.pdf
